# Supplementary material for: Effects of compartment and severity of pelvic organ prolapse on voiding difficulty and overactive bladder: A case-control study with multiple outcomes
Source: PLoS One. 2026 May 21;21(5):e0348221. doi: 10.1371/journal.pone.0348221 (PMC13193542; doi:10.1371/journal.pone.0348221)
Supplement: S1 File — (XLSX) [file pone.0348221.s001.xlsx]

## Sheet: Dataset
age_years	bmi_kg_m2	parity_count	vaginal_delivery_count	postmenopausal	history_hysterectomy	prior_pelvic_floor_repair	point_ba_cm	point_c_cm	point_bp_cm	genital_hiatus_cm	perineal_body_cm	anterior_stage_group	apical_stage_group	posterior_stage_group	number_of_compartments_group	vd_case	oab_case	control_group
79	20.3	4	4	1	0	0	6	7	6	7	2	advanced_stage	advanced_stage	early_stage	multiple	0	1	0
78	23.54	2	2	1	0	0	-1	-3	-2	4	2	early_stage	early_stage	early_stage	single	0	1	0
67	31.49	1	1	1	0	0	6	6	6	4	3	advanced_stage	advanced_stage	advanced_stage	multiple	0	1	0
59	26.69	1	1	1	0	0	5	5	-1	5	1.5	advanced_stage	advanced_stage	early_stage	multiple	0	1	0
68	26.57	1	1	1	0	0	3	0	-2	5	2	advanced_stage	early_stage	early_stage	multiple	0	1	0
67	23.4	4	4	1	0	0	-2	-3	-1	3	2	early_stage	early_stage	early_stage	single	0	1	0
57	26.12	2	2	1	0	0	0	-3	-2	4	3	early_stage	early_stage	early_stage	single	0	1	0
72	23	2	2	1	0	0	-2	-5	-1	3	3	early_stage	early_stage	early_stage	single	0	1	0
53	23.49	2	2	1	1	0	1	-4	-1	3	3	early_stage	early_stage	early_stage	multiple	0	1	0
50	25.65	2	2	1	0	0	-2	-4	-1	4	2	early_stage	early_stage	early_stage	single	0	1	0
53	22.3	2	2	1	0	0	-1	-4	-2	3	2	early_stage	early_stage	early_stage	single	0	1	0
59	20.38	2	2	1	0	0	-2	-5	-2	3	4	early_stage	early_stage	early_stage	single	0	1	0
55	26.04	2	2	1	0	1	0	-2	-3	4	3	early_stage	early_stage	early_stage	single	0	1	0
68	25.5	3	3	1	0	0	-1	-2	-1	4	3	early_stage	early_stage	early_stage	multiple	0	1	0
66	21.13	0	0	1	0	0	-3	-6	-3	1	2	early_stage	early_stage	early_stage	single	0	1	0
52	27.4	1	1	1	0	0	-2	-2	1	4	3	early_stage	early_stage	early_stage	single	0	1	0
71	25.38	6	6	1	0	0	5	6	4	5	2	advanced_stage	advanced_stage	advanced_stage	multiple	0	1	0
64	22.47	2	2	1	0	0	-1	-2	-1	4	2	early_stage	early_stage	early_stage	multiple	0	1	0
76	26.45	2	2	1	0	0	-1	-4	-1	4	2	early_stage	early_stage	early_stage	multiple	0	1	0
73	27.34	3	3	1	1	0	0	-5	-2	3	3	early_stage	early_stage	early_stage	single	0	1	0
70	33.34	3	3	1	0	0	3	-2	-3	5	2	advanced_stage	early_stage	early_stage	single	0	1	0
60	25.5	3	2	1	0	0	0	0	-2	4	2	early_stage	early_stage	early_stage	multiple	0	1	0
65	30.9	2	2	1	0	0	6	6	5	5	3	advanced_stage	advanced_stage	advanced_stage	multiple	0	1	0
77	26.02	4	4	1	0	0	4	-1	0	3	3	advanced_stage	early_stage	early_stage	multiple	0	1	0
69	37	1	1	1	0	0	1	-3	-3	3	3	early_stage	early_stage	early_stage	single	0	1	0
74	20.11	2	2	1	0	0	-1	-4	-2	5	2	early_stage	early_stage	early_stage	single	0	1	0
66	32.78	4	4	1	0	0	-1	-5	-2	5	3	early_stage	early_stage	early_stage	single	0	1	0
51	24.3	2	2	0	0	0	-1	-1	-3	5	2	early_stage	early_stage	early_stage	multiple	0	1	0
64	25.72	4	4	1	1	1	0	-4	-2	3	2.5	early_stage	early_stage	early_stage	single	0	1	0
46	25.99	2	2	1	0	0	0	2	-2	6	3	early_stage	advanced_stage	early_stage	multiple	0	1	0
66	24.5	6	6	1	0	0	-2	0	-2	4	2	early_stage	early_stage	early_stage	single	0	1	0
93	21.34	7	7	1	0	0	3	6	1	6	4	advanced_stage	advanced_stage	early_stage	multiple	0	1	0
56	22.97	1	1	1	0	0	-1	-5	-3	2	3	early_stage	early_stage	early_stage	single	0	1	0
67	28.25	2	2	1	1	1	-2	-4	1	3	2	early_stage	early_stage	early_stage	single	0	1	0
73	23.39	0	0	1	0	0	3	2	-3	4	2	advanced_stage	advanced_stage	early_stage	multiple	0	1	0
65	24.55	4	4	1	0	0	0	-3	0	6	2	early_stage	early_stage	early_stage	multiple	0	1	0
70	26.32	0	0	1	0	0	3	4	-1	5	2	advanced_stage	advanced_stage	early_stage	multiple	0	1	0
73	25.6	4	4	1	0	0	1	-3	-3	6	5	early_stage	early_stage	early_stage	single	0	1	0
75	23.4	7	7	1	0	0	-1	-3	-3	4	3	early_stage	early_stage	early_stage	single	0	1	0
84	23.45	7	7	1	0	0	-2	-5	0	4	2	early_stage	early_stage	early_stage	single	0	1	0
71	22.08	4	4	1	0	0	1	2	-1	4	3	early_stage	advanced_stage	early_stage	multiple	0	1	0
61	26	1	1	1	0	0	-1	-4	-2	3	3	early_stage	early_stage	early_stage	single	0	1	0
62	37.44	2	2	1	1	0	5	5	5	5	3	advanced_stage	advanced_stage	advanced_stage	multiple	0	1	0
80	26.45	7	7	1	0	0	1	-5	-2	4	2	early_stage	early_stage	early_stage	single	0	1	0
65	24.54	3	3	1	1	0	-3	-6	-1	2	4	early_stage	early_stage	early_stage	single	0	1	0
59	21.5	0	0	1	0	0	-1	-3	-2	5	2	early_stage	early_stage	early_stage	single	0	1	0
55	21.64	2	2	1	0	0	-2	-4	-1	3	1	early_stage	early_stage	early_stage	single	0	1	0
59	23.07	2	2	1	0	0	5	6	0	4	2	advanced_stage	advanced_stage	early_stage	multiple	0	1	0
68	21.4	9	9	1	0	0	2	3	2	5	3	advanced_stage	early_stage	advanced_stage	multiple	0	1	0
69	22.24	6	6	1	0	0	0	-4	0	3	2	early_stage	early_stage	early_stage	multiple	0	1	0
58	28.99	1	1	1	0	0	1	0	-2	4	4	early_stage	early_stage	early_stage	multiple	0	1	0
65	28.89	3	3	1	0	0	-2	-5	-3	3	4	early_stage	early_stage	early_stage	single	0	1	0
40	25.4	2	2	0	0	0	0	1	1	4	2	early_stage	early_stage	early_stage	multiple	0	1	0
48	21.94	2	2	0	0	0	-2	-3	-1	4	3	early_stage	early_stage	early_stage	single	0	1	0
69	24.09	2	2	1	0	0	1	-3	-2	4	3	early_stage	early_stage	early_stage	single	0	1	0
65	32.78	4	3	1	0	0	-1	-5	-2	5	2	early_stage	early_stage	early_stage	single	0	1	0
53	29.93	0	0	1	0	0	-2	-6	-3	3	2	early_stage	early_stage	early_stage	single	0	1	0
65	27.96	5	5	1	0	0	4	0	-2	6	4	advanced_stage	early_stage	early_stage	multiple	0	1	0
50	24.68	2	2	1	0	0	-2	-6	-3	4	2	early_stage	early_stage	early_stage	single	0	1	0
63	28.88	2	2	1	0	0	-2	-4	0	3	3	early_stage	early_stage	early_stage	single	0	1	0
72	21.04	4	4	1	0	0	2	-4	-2	3	3	advanced_stage	early_stage	early_stage	single	0	1	0
56	25.84	2	2	1	0	0	0	-4	-1	5	3	early_stage	early_stage	early_stage	multiple	0	1	0
64	21.97	2	2	1	0	0	2	0	0	4	3	advanced_stage	early_stage	early_stage	multiple	0	1	0
77	21.76	3	3	1	0	0	-2	-6	-3	2	3	early_stage	early_stage	early_stage	single	0	1	0
68	22.72	2	2	1	0	0	1	-1	-1	3	3	early_stage	early_stage	early_stage	multiple	0	1	0
66	20.22	3	3	1	0	0	2	-1	-2	4	2	advanced_stage	early_stage	early_stage	multiple	0	1	0
57	27.36	3	3	1	0	0	0	-2	2	4	2	early_stage	early_stage	advanced_stage	multiple	0	1	0
57	19.45	3	3	1	0	0	-2	-4	-2	4	2	early_stage	early_stage	early_stage	single	0	1	0
49	21.01	3	3	0	0	0	-1	-4	1	4	3	early_stage	early_stage	early_stage	multiple	0	1	0
70	18.25	3	3	1	1	0	7	7	6	5	3	advanced_stage	advanced_stage	advanced_stage	multiple	0	1	0
79	20.09	2	2	1	0	0	4	5	3	4	2	advanced_stage	advanced_stage	advanced_stage	multiple	1	0	0
80	26.44	3	3	1	0	0	6	7	6	6	3	advanced_stage	advanced_stage	advanced_stage	multiple	1	0	0
64	24.45	2	2	1	0	0	-2	-5	-3	3	2	early_stage	early_stage	early_stage	single	1	1	0
69	27.95	2	2	1	0	0	4	1	-2	4	2	advanced_stage	early_stage	early_stage	multiple	1	1	0
69	26.32	1	1	1	0	0	5	5	5	4	3	advanced_stage	advanced_stage	advanced_stage	multiple	1	1	0
59	26.5	2	2	1	0	0	4	0	0	3	3	advanced_stage	early_stage	early_stage	multiple	1	1	0
81	22.29	3	3	1	0	0	5	6	5	4	2	advanced_stage	advanced_stage	advanced_stage	multiple	1	1	0
59	21.95	2	2	1	0	0	4	2	-2	6	2	advanced_stage	advanced_stage	early_stage	multiple	1	0	0
55	29.09	3	3	1	0	0	3	3	1	7	3	advanced_stage	advanced_stage	early_stage	multiple	1	0	0
71	27.48	5	5	1	0	0	4	5	3	4	1	advanced_stage	advanced_stage	advanced_stage	multiple	1	1	0
52	32.7	2	2	1	0	0	0	-3	-1	3	3	early_stage	early_stage	early_stage	multiple	1	0	0
64	28.88	1	1	1	0	0	3	7	0	5	3	advanced_stage	advanced_stage	early_stage	multiple	1	1	0
71	25.94	1	1	1	0	0	0	4	-2	4	2	advanced_stage	early_stage	early_stage	multiple	1	1	0
64	23.07	3	3	1	1	0	2	2	2	4	3	advanced_stage	advanced_stage	advanced_stage	multiple	1	1	0
69	24.21	6	6	1	0	0	2	-3	-2	5	3	advanced_stage	early_stage	early_stage	single	1	0	0
72	22.25	6	6	1	0	0	2	-2	-2	4	2.5	advanced_stage	early_stage	early_stage	single	1	0	0
66	27.17	4	4	1	0	0	2	2	-1	6	2	advanced_stage	advanced_stage	early_stage	multiple	1	0	0
54	21.11	3	3	1	0	0	7	7	7	6	2	advanced_stage	advanced_stage	advanced_stage	multiple	1	1	0
63	27.4	0	0	1	0	0	-2	-1	-1	5	2	early_stage	early_stage	early_stage	multiple	1	1	0
52	22.38	2	2	1	1	0	3	-2	0	4	2	advanced_stage	early_stage	early_stage	multiple	1	1	0
71	24.74	0	0	1	0	0	6	6	-3	5	3	advanced_stage	advanced_stage	early_stage	multiple	1	0	0
83	26.62	5	5	1	0	0	2	1	-3	3	3	advanced_stage	early_stage	early_stage	multiple	1	0	0
46	23.35	3	3	1	0	0	0	-4	-1	4	3	early_stage	early_stage	early_stage	single	1	1	0
69	25.66	5	5	1	0	0	3	2	-1	5	2	advanced_stage	early_stage	advanced_stage	multiple	1	0	0
75	26.45	1	1	1	0	0	6	6	0	5	2	advanced_stage	advanced_stage	early_stage	multiple	1	1	0
65	24.09	2	2	1	0	0	3	-3	-1	4	3	advanced_stage	early_stage	early_stage	multiple	1	0	0
72	29.32	2	2	1	0	0	4	4	1	6	2	advanced_stage	advanced_stage	early_stage	multiple	1	1	0
77	24.65	8	8	1	0	0	3	5	3	7	2	advanced_stage	advanced_stage	advanced_stage	multiple	1	1	0
78	21.4	3	3	1	1	0	-2	-5	-1	3	3	early_stage	early_stage	early_stage	single	1	0	0
68	25.98	3	3	1	0	0	4	4	-2	5	2	advanced_stage	advanced_stage	early_stage	multiple	1	0	0
67	26.39	2	2	1	0	0	1	-2	-2	4	3	early_stage	early_stage	early_stage	single	1	0	0
68	28.76	4	4	1	0	0	4	5	3	4	3	advanced_stage	advanced_stage	advanced_stage	multiple	1	0	0
64	27.85	3	3	1	0	0	6	7	6	5	2	advanced_stage	advanced_stage	advanced_stage	multiple	1	1	0
69	25.67	5	5	1	1	1	5	5	5	5	2	advanced_stage	advanced_stage	advanced_stage	multiple	1	1	0
70	21.34	3	3	1	0	0	2	2	-2	3	3	advanced_stage	advanced_stage	early_stage	multiple	1	0	0
55	22.34	3	3	1	1	0	-1	-3	-1	5	2	early_stage	early_stage	early_stage	multiple	1	0	0
62	26.63	2	2	1	1	0	2	-3	-2	3	3	advanced_stage	early_stage	early_stage	single	1	1	0
83	18.78	7	7	1	0	0	4	4	4	4	2	advanced_stage	advanced_stage	advanced_stage	multiple	1	0	0
76	25.4	4	4	1	0	0	0	1	0	5	2	early_stage	early_stage	early_stage	multiple	1	0	0
72	32.05	3	3	1	0	0	0	-6	-3	3	2	early_stage	early_stage	early_stage	single	1	1	0
69	25.47	0	0	1	1	0	4	5	3	4	2	advanced_stage	advanced_stage	advanced_stage	multiple	1	1	0
62	23.58	2	2	1	0	0	4	4	0	4	2	advanced_stage	advanced_stage	early_stage	multiple	1	0	0
63	23.66	3	3	1	0	0	2	1	0	5	2	advanced_stage	early_stage	early_stage	multiple	1	0	0
72	27.33	3	3	1	0	0	-2	0	-2	6	2	early_stage	early_stage	early_stage	single	1	0	0
66	27.71	2	2	1	0	0	5	5	3	5	3	advanced_stage	advanced_stage	advanced_stage	multiple	1	1	0
46	23.44	0	0	0	0	0	-2	-4	-1	4	2	early_stage	early_stage	early_stage	single	1	0	0
65	25.62	4	4	1	0	0	-1	-4	-1	4	2	early_stage	early_stage	early_stage	multiple	1	1	0
62	25.23	3	3	1	0	0	3	1	-2	5	2	advanced_stage	early_stage	early_stage	multiple	1	1	0
59	24.97	3	3	1	0	0	-2	-5	-3	3	2	early_stage	early_stage	early_stage	single	1	0	0
57	27.92	3	3	1	1	0	2	2	-1	3	2	advanced_stage	advanced_stage	early_stage	multiple	1	0	0
73	23.88	4	4	1	0	0	3	1	-2	4	3	advanced_stage	early_stage	early_stage	multiple	1	0	0
64	27.2	2	2	1	0	0	-1	-4	-2	2	3	early_stage	early_stage	early_stage	single	1	0	0
59	30.46	5	5	1	0	0	2	0	1	6	3	advanced_stage	early_stage	early_stage	multiple	1	0	0
68	25.22	5	5	1	0	0	2	0	-3	5	2	advanced_stage	early_stage	early_stage	multiple	1	1	0
63	19.78	0	0	1	0	0	2	-3	-1	4	2	advanced_stage	early_stage	early_stage	multiple	1	1	0
78	30.3	4	4	1	1	0	6	6	6	5	1	advanced_stage	advanced_stage	advanced_stage	multiple	1	0	0
59	23.59	2	2	1	0	0	-3	-7	-2	4	3	early_stage	early_stage	early_stage	single	1	0	0
79	26.77	3	3	1	0	0	6	6	6	5	2	advanced_stage	advanced_stage	advanced_stage	multiple	1	0	0
69	29.93	3	3	1	0	0	6	6	6	5	2	advanced_stage	advanced_stage	advanced_stage	multiple	1	1	0
78	22.24	5	5	1	0	0	2	-3	-2	4	2	advanced_stage	early_stage	early_stage	single	1	1	0
53	26.22	4	4	1	0	0	-1	-5	-2	3	3	early_stage	early_stage	early_stage	single	1	0	0
53	28.06	2	2	1	0	0	-1	-5	-2	4	2	early_stage	early_stage	early_stage	single	1	1	0
55	22.64	2	2	1	0	0	-2	-6	-1	3	3	early_stage	early_stage	early_stage	single	1	1	0
75	21.99	2	2	1	0	0	3	0	-2	4	3	advanced_stage	early_stage	early_stage	multiple	1	0	0
70	25.59	4	4	1	0	0	5	6	5	5	2	advanced_stage	advanced_stage	advanced_stage	multiple	1	0	0
75	25.4	3	3	1	1	0	-1	3	-2	4	2	early_stage	early_stage	early_stage	multiple	1	0	0
68	24.5	3	3	1	0	0	-1	-4	0	5	2	early_stage	early_stage	early_stage	multiple	1	0	0
71	26.54	4	4	1	0	0	4	1	0	4	2	advanced_stage	early_stage	early_stage	multiple	1	1	0
64	23.51	2	2	1	0	0	1	-3	-2	3	2	early_stage	early_stage	early_stage	single	1	1	0
73	32.05	6	6	1	0	0	4	2	-1	4	2	advanced_stage	advanced_stage	early_stage	multiple	1	0	0
70	23.11	3	3	1	0	0	4	4	2	6	2	advanced_stage	advanced_stage	advanced_stage	multiple	1	0	0
68	25.59	3	2	1	1	1	-1	-5	1	2	4	early_stage	early_stage	early_stage	multiple	1	0	0
65	25.66	4	4	1	0	0	6	6	1	4	2	advanced_stage	advanced_stage	early_stage	multiple	1	0	0
58	27.54	3	3	1	0	0	5	1	3	4	1	advanced_stage	early_stage	advanced_stage	multiple	1	1	0
65	21.46	2	2	1	1	0	-2	-6	-1	3	3	early_stage	early_stage	early_stage	single	1	1	0
65	24.69	6	6	1	0	0	4	4	0	5	2	advanced_stage	advanced_stage	early_stage	multiple	1	0	0
63	26.96	3	3	1	0	0	0	-4	1	4	1	early_stage	early_stage	early_stage	multiple	1	1	0
68	25.72	2	2	1	0	0	2	0	-2	4	2	advanced_stage	early_stage	early_stage	multiple	1	0	0
62	26.88	3	3	1	1	0	4	4	3	5	2	advanced_stage	advanced_stage	advanced_stage	multiple	1	1	0
81	31.11	7	7	1	0	0	-1	-3	-2	3	3	early_stage	early_stage	early_stage	single	1	1	0
72	25.46	3	3	1	0	0	4	5	0	5	2	advanced_stage	advanced_stage	early_stage	multiple	1	1	0
63	21.52	2	2	1	0	0	4	5	4	5	2	advanced_stage	advanced_stage	advanced_stage	multiple	1	0	0
70	23.36	4	4	1	1	0	1	-5	-3	3	3	early_stage	early_stage	early_stage	single	1	1	0
77	23.22	4	4	1	0	0	4	6	3	4	2	advanced_stage	advanced_stage	advanced_stage	multiple	1	1	0
69	24.09	2	2	1	0	0	3	-3	-1	4	3	advanced_stage	early_stage	early_stage	multiple	1	1	0
63	24.94	2	2	1	0	0	4	0	-2	5	2	advanced_stage	early_stage	early_stage	multiple	1	1	0
82	21.11	5	5	1	0	0	8	8	8	5	2	advanced_stage	advanced_stage	advanced_stage	multiple	1	1	0
69	23.33	4	4	1	0	0	2	2	-2	3	3	advanced_stage	advanced_stage	early_stage	multiple	1	0	0
48	22.96	1	1	0	0	0	-3	-6	-3	3	3	early_stage	early_stage	early_stage	single	1	0	0
72	20.5	4	4	1	0	0	3	0	-2	4	2	advanced_stage	early_stage	early_stage	multiple	1	0	0
68	37.63	3	3	1	0	0	0	-3	-2	4	2	early_stage	early_stage	early_stage	single	1	0	0
67	21.46	4	4	1	0	0	5	5	1	4	2.5	advanced_stage	advanced_stage	early_stage	multiple	1	0	0
67	25.63	3	3	1	0	0	4	4	0	5	2	advanced_stage	advanced_stage	early_stage	multiple	1	0	0
44	23.09	2	2	0	0	0	-2	-5	-3	2	4	early_stage	early_stage	early_stage	single	1	1	0
43	28.32	2	2	0	0	0	-1	-2	1	5	3	early_stage	early_stage	early_stage	multiple	1	1	0
59	28.2	5	5	1	0	0	4	4	0	4	2	advanced_stage	advanced_stage	early_stage	multiple	1	0	0
69	26.7	3	3	1	0	0	3	3	3	4	2	early_stage	advanced_stage	early_stage	multiple	1	1	0
53	21.58	2	2	1	0	0	3	0	-3	5	4	advanced_stage	early_stage	early_stage	multiple	1	1	0
87	22.06	7	7	1	0	0	4	0	1	6	1	advanced_stage	early_stage	early_stage	multiple	1	0	0
67	24.1	4	4	1	0	0	-2	-2	-2	3	3	early_stage	early_stage	early_stage	single	1	0	0
81	26.7	2	2	1	0	0	0	2	-3	5	3	early_stage	advanced_stage	early_stage	multiple	1	0	0
65	23.4	1	1	1	0	0	-1	-3	-2	5	2	early_stage	early_stage	early_stage	single	1	0	0
68	20.33	5	5	1	1	0	4	4	4	5	2	advanced_stage	advanced_stage	advanced_stage	multiple	1	1	0
72	29.9	2	2	1	0	0	3	5	-1	4	3	advanced_stage	advanced_stage	early_stage	multiple	1	1	0
70	25.17	5	5	1	0	0	4	4	-1	5	3	advanced_stage	advanced_stage	early_stage	multiple	1	0	0
74	22.43	2	2	1	0	0	1	-3	-2	3	3	early_stage	early_stage	early_stage	single	1	0	0
76	29	4	4	1	0	0	4	3	3	5	2	advanced_stage	advanced_stage	advanced_stage	multiple	1	1	0
65	25.67	2	2	1	0	0	-1	-3	-1	4	2	early_stage	early_stage	early_stage	multiple	1	1	0
76	22	4	4	1	0	0	6	7	6	8	2	advanced_stage	advanced_stage	advanced_stage	multiple	1	1	0
79	20.44	5	5	1	0	0	4	4	3	5	3	advanced_stage	advanced_stage	advanced_stage	multiple	1	0	0
58	17.29	1	1	1	0	0	4	4	4	4	3	advanced_stage	advanced_stage	advanced_stage	multiple	1	0	0
57	38.69	3	3	1	0	0	2	2	0	5	2	advanced_stage	advanced_stage	early_stage	multiple	1	1	0
62	32.6	4	4	1	1	0	7	7	7	4	7	advanced_stage	advanced_stage	advanced_stage	multiple	1	0	0
70	22.21	6	6	1	0	0	6	7	5	7	2	advanced_stage	advanced_stage	advanced_stage	multiple	1	1	0
74	27.88	3	3	1	0	0	-1	-1	0	4	2	early_stage	early_stage	early_stage	multiple	1	1	0
68	28.13	4	4	1	0	0	5	5	0	5	2	advanced_stage	advanced_stage	early_stage	multiple	1	0	0
59	21.03	2	2	1	0	0	4	5	4	5	2	advanced_stage	advanced_stage	advanced_stage	multiple	1	0	0
68	28.51	4	4	1	0	0	4	3	0	4	1.5	advanced_stage	advanced_stage	early_stage	multiple	1	0	0
62	29.59	7	7	1	0	0	4	1	-1	5	2	advanced_stage	early_stage	early_stage	multiple	1	0	0
74	22.3	3	3	1	0	0	-1	-5	0	4	3	early_stage	early_stage	early_stage	multiple	1	0	0
69	18.98	2	2	1	1	0	4	5	3	5	3	advanced_stage	advanced_stage	advanced_stage	multiple	1	0	0
66	28.3	3	3	1	0	0	3	2	-1	5	3	advanced_stage	advanced_stage	early_stage	multiple	1	0	0
63	30.6	2	2	1	0	0	-2	-6	0	3	3	early_stage	early_stage	early_stage	single	1	0	0
72	24.22	2	2	1	0	0	-2	0	1	3	2	early_stage	early_stage	early_stage	multiple	1	1	0
61	25.38	3	3	1	0	0	3	-3	0	4	3	advanced_stage	early_stage	early_stage	multiple	1	0	0
67	27.29	4	4	1	0	0	5	6	2	6	1.5	advanced_stage	advanced_stage	advanced_stage	multiple	1	0	0
64	26.3	5	5	1	0	0	4	4	3	5	3	advanced_stage	advanced_stage	advanced_stage	multiple	1	0	0
61	28.29	4	4	1	0	0	0	3	0	5	3	early_stage	advanced_stage	early_stage	multiple	1	0	0
49	29.7	2	2	0	0	0	2	-3	-2	5	4	advanced_stage	early_stage	early_stage	single	1	0	0
67	26.75	2	2	1	0	0	4	0	-1	5	3	advanced_stage	early_stage	early_stage	multiple	1	1	0
67	21.6	3	3	1	0	0	7	7	4	6	3	advanced_stage	advanced_stage	advanced_stage	multiple	1	0	0
74	27.48	6	6	1	0	0	4	2	-1	5	2	advanced_stage	advanced_stage	early_stage	multiple	1	0	0
56	26.7	3	3	1	0	0	3	4	2	4	2	advanced_stage	advanced_stage	advanced_stage	multiple	1	1	0
75	27.16	4	4	1	0	0	7	7	7	6	1	advanced_stage	advanced_stage	advanced_stage	multiple	1	1	0
84	26.33	4	4	1	0	0	1	2	2	5	3	early_stage	advanced_stage	advanced_stage	multiple	1	1	0
67	24.43	3	3	1	0	0	3	0	0	5	2	advanced_stage	early_stage	early_stage	multiple	1	0	0
75	24.4	4	4	1	0	0	-3	-6	1	4	2	early_stage	early_stage	early_stage	single	1	1	0
55	23.56	2	2	1	0	0	-2	-4	-3	3	3	early_stage	early_stage	early_stage	single	1	1	0
74	21.89	3	3	1	0	0	1	-4	-1	3	3	early_stage	early_stage	early_stage	multiple	1	1	0
69	24.33	6	6	1	0	0	0	-2	-1	4	2	early_stage	early_stage	early_stage	multiple	1	1	0
71	28.96	2	2	1	0	0	6	7	6	5	2	advanced_stage	advanced_stage	advanced_stage	multiple	1	1	0
70	21.2	5	5	1	0	0	5	5	-1	6	2	advanced_stage	advanced_stage	early_stage	multiple	1	1	0
77	22.84	5	5	1	1	0	6	6	6	5	2	advanced_stage	advanced_stage	advanced_stage	multiple	1	0	0
76	27.33	2	2	1	0	0	3	1	-3	4	2	advanced_stage	early_stage	early_stage	multiple	1	1	0
66	26.99	4	4	1	0	0	6	6	4	4	2	advanced_stage	advanced_stage	advanced_stage	multiple	1	0	0
57	25	2	2	1	0	0	-2	-3	0	4	2	early_stage	early_stage	early_stage	single	1	1	0
79	25.4	6	6	1	0	0	3	4	3	6	2	advanced_stage	advanced_stage	advanced_stage	multiple	1	1	0
71	19.47	2	2	1	0	0	2	-2	-2	3	3	advanced_stage	early_stage	early_stage	single	1	0	0
63	23.24	3	3	1	0	0	3	3	-2	4	2.5	advanced_stage	advanced_stage	early_stage	multiple	1	0	0
68	25.63	3	3	1	1	0	4	4	3	4	2	advanced_stage	advanced_stage	advanced_stage	multiple	1	0	0
67	23.37	3	3	1	0	0	4	4	4	4	1	advanced_stage	advanced_stage	advanced_stage	multiple	1	0	0
65	22.23	2	2	1	0	0	-2	-5	-3	3	2	early_stage	early_stage	early_stage	single	0	0	1
59	22.34	4	4	1	0	0	1	1	-2	3	3	early_stage	early_stage	early_stage	multiple	0	0	1
65	31.3	3	3	1	0	0	2	-3	-2	4	2	advanced_stage	early_stage	early_stage	single	0	0	1
60	27.2	2	2	1	0	0	3	0	-2	4	2	advanced_stage	early_stage	early_stage	multiple	0	0	1
78	22.2	8	8	1	0	0	2	3	2	5	2	advanced_stage	advanced_stage	advanced_stage	multiple	0	0	1
62	21.2	0	0	1	0	0	-1	-4	-3	4	2	early_stage	early_stage	early_stage	single	0	0	1
75	21.05	0	0	1	0	0	5	6	1	5	2	advanced_stage	advanced_stage	early_stage	multiple	0	0	1
60	26.99	2	2	1	0	0	5	6	2	4	2	advanced_stage	advanced_stage	advanced_stage	multiple	0	0	1
58	28.16	1	1	1	0	0	3	0	-2	4	3	advanced_stage	early_stage	early_stage	multiple	0	0	1
74	24.2	3	3	1	0	0	1	-2	0	4	3	early_stage	early_stage	early_stage	multiple	0	0	1
58	27	3	3	1	0	0	4	5	3	5	3	advanced_stage	advanced_stage	advanced_stage	multiple	0	0	1
73	23.02	2	2	1	0	0	4	5	3	6	3	advanced_stage	advanced_stage	advanced_stage	multiple	0	0	1
52	19	3	3	1	0	0	-1	-6	-2	4	3	early_stage	early_stage	early_stage	single	0	0	1
57	26.34	1	1	1	0	0	-1	-5	-3	3	3	early_stage	early_stage	early_stage	single	0	0	1
72	23.42	1	1	1	0	0	1	-1	-2	3	3	early_stage	early_stage	early_stage	single	0	0	1
69	25.6	2	2	1	0	0	7	7	3	5	1	advanced_stage	advanced_stage	advanced_stage	multiple	0	0	1
65	31.57	3	3	1	0	0	3	2	2	5	1	advanced_stage	advanced_stage	advanced_stage	multiple	0	0	1
62	19.96	1	1	1	0	0	-2	2	-3	4	3	early_stage	advanced_stage	early_stage	single	0	0	1
55	25.67	2	2	1	0	0	-1	-3	0	5	2	early_stage	early_stage	early_stage	multiple	0	0	1
46	22.6	2	2	0	0	0	-1	-4	0	3	3	early_stage	early_stage	early_stage	multiple	0	0	1
68	25.55	2	2	1	0	0	1	-1	-3	3	3	early_stage	early_stage	early_stage	multiple	0	0	1
58	28.05	4	4	1	0	0	-1	-4	-3	2	4	early_stage	early_stage	early_stage	single	0	0	1
64	27.76	3	3	1	0	0	6	6	-2	4	4	advanced_stage	advanced_stage	early_stage	multiple	0	0	1
72	24.5	3	3	1	0	0	-1	-2	-3	5	2	early_stage	early_stage	early_stage	single	0	0	1
61	21.89	4	4	1	1	0	1	-1	-3	4	3	early_stage	early_stage	early_stage	multiple	0	0	1
59	25.65	2	2	1	0	0	-3	-5	-2	3	3	early_stage	early_stage	early_stage	single	0	0	1
72	27.07	4	4	1	0	0	1	-4	0	3	2	early_stage	early_stage	early_stage	multiple	0	0	1
82	24.55	7	7	1	0	0	2	-2	2	3	1	advanced_stage	early_stage	advanced_stage	multiple	0	0	1
69	27.97	2	2	1	0	0	6	6	-2	4	3	advanced_stage	advanced_stage	early_stage	multiple	0	0	1
67	24.73	2	2	1	0	0	-1	-5	-3	3	2	early_stage	early_stage	early_stage	single	0	0	1
71	24.78	2	2	1	0	0	0	3	0	3	3	early_stage	advanced_stage	early_stage	multiple	0	0	1
32	18.03	0	0	1	0	0	2	2	-2	3	3	advanced_stage	advanced_stage	early_stage	multiple	0	0	1
39	31.09	3	3	0	0	0	0	-4	-3	5	3	early_stage	early_stage	early_stage	single	0	0	1
64	22.44	3	3	1	0	0	-1	-4	-2	4	2	early_stage	early_stage	early_stage	single	0	0	1
60	25.67	3	3	1	0	0	-1	-4	-3	4	2	early_stage	early_stage	early_stage	single	0	0	1
73	23.33	2	2	1	1	0	0	-2	-1	5	2	early_stage	early_stage	early_stage	multiple	0	0	1
65	27.33	0	0	1	0	0	7	8	6	5	3	advanced_stage	advanced_stage	advanced_stage	multiple	0	0	1
72	28.22	4	4	1	0	0	0	3	0	5	2	advanced_stage	early_stage	early_stage	multiple	0	0	1
73	27.93	4	4	1	0	0	3	6	-1	4	3	advanced_stage	advanced_stage	early_stage	multiple	0	0	1
76	26.64	3	3	1	0	0	0	-3	-1	5	2	early_stage	early_stage	early_stage	multiple	0	0	1
85	32.09	5	5	1	0	0	-1	-4	0	4	2	early_stage	early_stage	early_stage	multiple	0	0	1
64	26.54	3	3	1	0	0	-2	-5	-1	4	2	early_stage	early_stage	early_stage	single	0	0	1
65	23.02	5	5	1	0	0	4	3	-1	5	2	advanced_stage	advanced_stage	early_stage	multiple	0	0	1
82	18.7	2	2	1	0	0	6	6	6	5	2	advanced_stage	advanced_stage	advanced_stage	multiple	0	0	1
80	27.91	2	2	1	1	0	-3	-5	0	3	2	early_stage	early_stage	early_stage	single	0	0	1
60	25.56	1	1	1	0	0	1	-3	-2	4	3	early_stage	early_stage	early_stage	single	0	0	1
64	27.11	3	3	1	0	0	2	0	-1	4	3	advanced_stage	early_stage	early_stage	multiple	0	0	1
58	24.24	0	0	1	0	0	-1	-3	-2	5	3	early_stage	early_stage	early_stage	single	0	0	1
78	18.49	2	2	1	1	0	0	-4	-3	3	3	early_stage	early_stage	early_stage	single	0	0	1
63	23.08	1	1	1	0	0	0	-7	-2	4	2	early_stage	early_stage	early_stage	single	0	0	1
79	24.65	1	1	1	0	0	1	-4	-3	4	2	early_stage	early_stage	early_stage	single	0	0	1
67	22.27	2	2	1	0	0	3	0	-2	5	3	advanced_stage	early_stage	early_stage	multiple	0	0	1
75	15.46	7	7	1	0	0	4	5	4	5	1	advanced_stage	advanced_stage	advanced_stage	multiple	0	0	1
48	26.23	7	7	1	0	0	0	-4	-2	4	3	early_stage	early_stage	early_stage	single	0	0	1
62	22.6	0	0	1	0	0	-1	-4	-3	2	3	early_stage	early_stage	early_stage	single	0	0	1
68	27.57	1	1	1	1	0	1	-4	-2	3	3	early_stage	early_stage	early_stage	single	0	0	1
70	23.14	1	1	0	0	0	1	-4	-2	3	3	early_stage	early_stage	early_stage	single	0	0	1
62	23.16	1	1	1	0	0	4	4	-1	5	2	advanced_stage	advanced_stage	early_stage	multiple	0	0	1
84	22.44	7	7	1	0	0	2	-2	-2	4	3	advanced_stage	early_stage	early_stage	single	0	0	1
72	28.79	4	4	1	0	0	-1	-5	1	5	3	early_stage	early_stage	early_stage	multiple	0	0	1
52	24.26	2	2	1	0	0	0	-5	-3	4	3	early_stage	early_stage	early_stage	single	0	0	1
54	24.66	2	2	1	0	0	-1	-5	-3	4	2	early_stage	early_stage	early_stage	single	0	0	1
68	25.81	4	4	1	0	0	3	3	-1	3	2	advanced_stage	advanced_stage	early_stage	multiple	0	0	1
61	24.54	2	2	1	0	0	1	-4	-2	3	4	early_stage	early_stage	early_stage	single	0	0	1
60	31.21	0	0	1	0	0	-2	-6	0	3	3	early_stage	early_stage	early_stage	single	0	0	1
70	23.22	4	4	1	0	0	-2	-5	-2	4	3	early_stage	early_stage	early_stage	single	0	0	1
78	27.42	3	3	1	0	0	4	4	2	4	2	advanced_stage	advanced_stage	advanced_stage	multiple	0	0	1
64	30.44	3	3	1	0	0	6	6	6	5	3	advanced_stage	advanced_stage	advanced_stage	multiple	0	0	1
60	24.9	0	0	1	0	0	3	4	0	5	4	advanced_stage	advanced_stage	early_stage	multiple	0	0	1
53	24.32	3	3	1	0	0	3	-2	-2	3	3	advanced_stage	early_stage	early_stage	single	0	0	1
77	20.21	2	2	1	0	0	-1	-4	-1	2	4	early_stage	early_stage	early_stage	multiple	0	0	1
55	25.54	3	3	1	0	0	0	-4	-2	5	2	early_stage	early_stage	early_stage	single	0	0	1
60	24.53	3	3	1	0	0	0	-2	-1	3	3	early_stage	early_stage	early_stage	multiple	0	0	1
52	31.48	1	1	1	0	0	0	-5	-3	4	3	early_stage	early_stage	early_stage	single	0	0	1
68	23.97	3	3	1	0	0	-1	-6	-3	3	5	early_stage	early_stage	early_stage	single	0	0	1
51	24.93	1	1	1	0	0	-2	4	-2	3	2	early_stage	advanced_stage	early_stage	single	0	0	1
40	25.53	0	0	0	0	0	0	-2	0	4	3	early_stage	early_stage	early_stage	multiple	0	0	1
70	32.77	5	5	1	0	0	6	6	3	5	1	advanced_stage	advanced_stage	advanced_stage	multiple	0	0	1
55	25.67	1	1	1	0	0	1	-4	-3	3	4	early_stage	early_stage	early_stage	single	0	0	1
78	22.09	6	6	1	1	0	4	5	4	4	2	advanced_stage	advanced_stage	advanced_stage	multiple	0	0	1
68	27.76	2	2	1	0	0	1	-4	-3	4	2	early_stage	early_stage	early_stage	single	0	0	1
56	26.27	3	3	1	0	0	1	-3	0	4	3	early_stage	early_stage	early_stage	multiple	0	0	1
62	24.32	1	1	1	0	0	-2	2	-2	4	2	early_stage	advanced_stage	early_stage	single	0	0	1
48	28.16	1	1	0	0	0	-1	-3	0	3	3	early_stage	early_stage	early_stage	multiple	0	0	1
60	26.9	3	1	1	0	0	3	4	2	5	2	early_stage	advanced_stage	advanced_stage	multiple	0	0	1
79	31.6	2	2	1	0	0	4	4	-3	7	2	advanced_stage	advanced_stage	early_stage	multiple	0	0	1
78	23.92	4	4	1	0	0	3	1	-1	5	1.5	advanced_stage	early_stage	early_stage	multiple	0	0	1
49	19.78	2	2	0	0	0	-2	-4	-1	4	3	early_stage	early_stage	early_stage	single	0	0	1
61	22.11	2	2	1	1	0	0	-6	-2	3	2	early_stage	early_stage	early_stage	single	0	0	1
64	24.15	5	5	1	0	0	1	-3	-2	3	2	early_stage	early_stage	early_stage	single	0	0	1
65	25.65	2	2	1	0	0	-1	-3	-1	5	2	early_stage	early_stage	early_stage	multiple	0	0	1
55	22.85	4	4	1	0	0	-2	-4	-3	3	2	early_stage	early_stage	early_stage	single	0	0	1
76	22.37	3	3	1	1	1	3	3	2	5	3	early_stage	advanced_stage	early_stage	multiple	0	0	1
63	19.25	3	3	1	0	0	4	4	3	4	2	advanced_stage	advanced_stage	advanced_stage	multiple	0	0	1
60	24.26	3	3	1	0	0	0	-2	-2	3	3	early_stage	early_stage	early_stage	single	0	0	1
63	26.62	2	2	1	0	0	-1	-4	-2	3	3	early_stage	early_stage	early_stage	single	0	0	1
53	23.01	2	2	1	0	0	3	3	3	4	3	advanced_stage	advanced_stage	advanced_stage	multiple	0	0	1
68	23.92	1	1	1	0	0	2	2	-2	3	3	advanced_stage	advanced_stage	early_stage	multiple	0	0	1
76	27.46	2	2	1	0	0	0	-4	-3	4	3	early_stage	early_stage	early_stage	single	0	0	1
68	23.31	2	2	1	0	0	3	3	1	4	3	advanced_stage	advanced_stage	early_stage	multiple	0	0	1
76	28.22	8	8	1	0	0	-2	-6	-2	3	3	early_stage	early_stage	early_stage	single	0	0	1
66	27.34	3	3	1	0	0	3	3	-2	3	2	advanced_stage	advanced_stage	early_stage	multiple	0	0	1
83	19.54	5	5	1	0	0	0	-4	-1	4	1.5	early_stage	early_stage	early_stage	multiple	0	0	1
67	24.67	2	2	1	0	0	1	0	-2	3	3	early_stage	early_stage	early_stage	multiple	0	0	1
75	27.22	2	2	1	0	0	1	-2	0	5	3	early_stage	early_stage	early_stage	multiple	0	0	1
68	24.85	2	2	1	0	0	-2	-6	0	3	4	early_stage	early_stage	early_stage	single	0	0	1
61	30.9	2	2	1	0	0	2	2	0	4	3	early_stage	advanced_stage	early_stage	multiple	0	0	1
83	30.13	2	2	1	0	0	1	-1	-3	4	2	early_stage	early_stage	early_stage	multiple	0	0	1
65	26.76	2	2	1	0	0	1	0	-3	3	5	early_stage	early_stage	early_stage	multiple	0	0	1
61	23.4	1	1	1	0	0	1	-4	0	3	2	early_stage	early_stage	early_stage	multiple	0	0	1
70	25.72	4	4	1	0	0	2	-2	-2	4	3	advanced_stage	early_stage	early_stage	single	0	0	1
42	25.44	1	1	0	0	0	0	0	-2	4	2	early_stage	early_stage	early_stage	multiple	0	0	1
70	26.32	2	2	1	0	0	0	0	1	4	2	early_stage	early_stage	early_stage	multiple	0	0	1
70	24.49	2	2	1	0	0	4	4	4	4	5	advanced_stage	advanced_stage	advanced_stage	multiple	0	0	1
39	19.09	2	2	0	0	0	2	2	-1	4	3	advanced_stage	advanced_stage	early_stage	multiple	0	0	1
86	25.3	1	1	1	0	0	0	-5	-3	3	3	early_stage	early_stage	early_stage	single	0	0	1
56	25.98	1	1	1	0	0	0	2	-1	4	3	early_stage	advanced_stage	early_stage	multiple	0	0	1
54	22.47	1	1	1	1	0	-2	-7	-3	2	4	early_stage	early_stage	early_stage	single	0	0	1
65	26.3	3	3	1	0	0	0	3	-2	4	3	early_stage	advanced_stage	early_stage	multiple	0	0	1
72	25.55	2	2	1	1	0	4	5	-2	3	5	advanced_stage	advanced_stage	early_stage	multiple	0	0	1
63	25.12	1	1	1	0	0	2	2	2	4	2	advanced_stage	advanced_stage	advanced_stage	multiple	0	0	1
70	22.59	2	2	1	0	0	1	3	0	4	2	early_stage	advanced_stage	early_stage	multiple	0	0	1
62	26.56	4	4	1	0	0	6	6	6	5	3	advanced_stage	advanced_stage	advanced_stage	multiple	0	0	1
77	31.16	2	2	1	0	0	6	6	3	3	3	advanced_stage	advanced_stage	advanced_stage	multiple	0	0	1
62	19.71	1	0	1	0	0	-2	-5	0	3	3	early_stage	early_stage	early_stage	single	0	0	1
75	24.81	3	3	1	0	0	-1	2	0	4	3	early_stage	advanced_stage	early_stage	multiple	0	0	1
54	25.38	2	1	1	0	0	2	2	-2	4	2	early_stage	advanced_stage	early_stage	multiple	0	0	1
67	25.56	7	7	1	0	0	0	-4	-2	5	2	early_stage	early_stage	early_stage	single	0	0	1
62	27.68	2	2	1	0	1	3	0	-2	4	3	advanced_stage	early_stage	early_stage	multiple	0	0	1
41	23.45	1	1	1	0	0	-1	-4	-2	4	2	early_stage	early_stage	early_stage	single	0	0	1
37	24.33	0	0	0	0	0	-3	-6	-3	5	2	early_stage	early_stage	early_stage	single	0	0	1
79	24.52	7	7	1	0	0	-1	-3	-2	4	2	early_stage	early_stage	early_stage	single	0	0	1
74	22.81	2	2	1	0	0	1	-4	-2	3	3	early_stage	early_stage	early_stage	single	0	0	1
70	26.54	4	4	1	0	0	-1	-3	2	4	1	early_stage	early_stage	advanced_stage	multiple	0	0	1
64	26.93	2	2	1	0	0	1	-2	-2	4	3	early_stage	early_stage	early_stage	single	0	0	1
59	21.69	4	4	1	0	0	-1	-5	0	3	3	early_stage	early_stage	early_stage	multiple	0	0	1
64	17.06	2	2	1	0	0	0	-3	-2	3	2.5	early_stage	early_stage	early_stage	single	0	0	1
69	27.21	2	2	1	0	0	1	1	-2	5	2	early_stage	early_stage	early_stage	multiple	0	0	1
72	28.52	2	2	1	0	0	-1	3	-2	4	3	early_stage	advanced_stage	early_stage	multiple	0	0	1
57	21.53	1	1	1	0	0	-2	-4	-3	3	3	early_stage	early_stage	early_stage	single	0	0	1
77	20.85	3	3	1	0	0	1	3	-3	4	4	early_stage	advanced_stage	early_stage	multiple	0	0	1
69	20.03	0	0	1	1	0	-1	-4	-3	3	2	early_stage	early_stage	early_stage	single	0	0	1
54	29.77	2	2	1	0	0	1	-2	-2	4	2	early_stage	early_stage	early_stage	single	0	0	1
60	24.32	1	1	1	0	0	1	1	-2	3	3	early_stage	early_stage	early_stage	multiple	0	0	1
63	23.23	2	2	1	0	0	2	3	0	4	2	advanced_stage	advanced_stage	early_stage	multiple	0	0	1
62	25.7	0	0	1	0	0	0	-4	0	4	2	early_stage	early_stage	early_stage	multiple	0	0	1
73	25.65	10	10	1	0	0	3	3	3	5	3	advanced_stage	advanced_stage	advanced_stage	multiple	0	0	1
54	23.43	3	3	1	0	0	-1	-4	-3	5	2	early_stage	early_stage	early_stage	single	0	0	1
59	23.45	3	3	1	0	0	-1	-3	-3	5	2	early_stage	early_stage	early_stage	single	0	0	1
70	21.63	4	4	1	0	0	0	4	1	3	3	early_stage	advanced_stage	early_stage	multiple	0	0	1
61	25.4	0	0	1	0	0	-3	-4	-3	2	3	early_stage	early_stage	early_stage	single	0	0	1

## Sheet: Data_Dictionary
Variable	Description
participant_id	Sequential anonymized study ID created for public sharing
age_years	Age in whole years
bmi_kg_m2	Body mass index in kg/m^2
parity_count	Total parity count
vaginal_delivery_count	Number of prior vaginal deliveries
postmenopausal	1 = postmenopausal, 0 = premenopausal
history_hysterectomy	1 = previous hysterectomy, 0 = no
prior_pelvic_floor_repair	1 = previous pelvic floor repair, 0 = no
point_ba_cm	POP-Q point Ba (cm)
point_c_cm	POP-Q point C (cm)
point_bp_cm	POP-Q point Bp (cm)
genital_hiatus_cm	Genital hiatus length (cm)
perineal_body_cm	Perineal body length (cm)
anterior_stage_group	Anterior compartment grouped for analysis: early_stage (stage I-II) or advanced_stage (stage III-IV)
apical_stage_group	Apical compartment grouped for analysis: early_stage (stage I-II) or advanced_stage (stage III-IV)
posterior_stage_group	Posterior compartment grouped for analysis: early_stage (stage I-II) or advanced_stage (stage III-IV)
number_of_compartments_group	Grouped number of prolapsed compartments: single or multiple
vd_case	1 = included in the voiding difficulty analysis, 0 = not included
oab_case	1 = included in the overactive bladder analysis, 0 = not included
control_group	1 = control participant used in both comparisons, 0 = not control
